# Supplementary material for: A novel and accelerated method for integrated alignment and variant calling from short and long reads
Source: Front Bioinform. 2026 Jan 5;5:1691056. doi: 10.3389/fbinf.2025.1691056 (PMC12813096; doi:10.3389/fbinf.2025.1691056)
Supplement: Supplementary file 1 [file Supplementaryfile1.xlsx]

## Sheet: S1 SNP Indel NIST Genome 
S1 - SNP/Indel NIST Truth Genome-wide
SNP - Total Errors	5x	7.5x	10x	15x	20x	30x		Indel - Total Errors	5x	7.5x	10x	15x	20x	30x
DS-Hybrid PB + ILMN	11261	7888	6467	4745	4423	3987		DS-Hybrid PB + ILMN	2248	1869	1527	1241	1104	1037
DS-LR PB only	705937	286028	127938	35893	14041	5441		DS-LR PB only	286749	176179	111877	49767	25734	9665
DV PB 30x						5164		DV PB 30x						7946
Dragen v4.2 35x						9114		Dragen v4.2 35x						2046
Extended Accuracy Figures
DS-Hybrid PB + ILMN
Long Read Depth	Truth	Type	TP	FN	FP	Recall	Precision	F1	Total Error
30x	NIST V4.2.1	INDEL	524768	700	337	0.998668	0.999358	0.999013	1037
	NIST V4.2.1	SNP	3362236	2891	1096	0.999141	0.999674	0.999407	3987
20x	NIST V4.2.1	INDEL	524723	745	359	0.998582	0.999317	0.998949	1104
	NIST V4.2.1	SNP	3361809	3318	1105	0.999014	0.999671	0.999343	4423
15x	NIST V4.2.1	INDEL	524643	825	416	0.99843	0.999208	0.998819	1241
	NIST V4.2.1	SNP	3361616	3511	1234	0.998957	0.999633	0.999295	4745
10x	NIST V4.2.1	INDEL	524439	1029	498	0.998042	0.999052	0.998546	1527
	NIST V4.2.1	SNP	3360111	5016	1451	0.998509	0.999568	0.999039	6467
7.5x	NIST V4.2.1	INDEL	524212	1256	613	0.99761	0.998832	0.998221	1869
	NIST V4.2.1	SNP	3359131	5996	1892	0.998218	0.999437	0.998827	7888
5x	NIST V4.2.1	INDEL	523763	1545	703	0.997059	0.99866	0.997859	2248
	NIST V4.2.1	SNP	3354978	9144	2117	0.997282	0.999369	0.998325	11261
DS-LR PB only
Long Read Depth	Truth	Type	TP	FN	FP	Recall	Precision	F1	Total Error
30x	NIST V4.2.1	INDEL	521026	4442	5223	0.991547	0.990076	0.990811	9665
	NIST V4.2.1	SNP	3361545	3582	1859	0.998936	0.999447	0.999191	5441
20x	NIST V4.2.1	INDEL	512352	13116	12618	0.975039	0.975968	0.975503	25734
	NIST V4.2.1	SNP	3354644	10483	3558	0.996885	0.99894	0.997912	14041
15x	NIST V4.2.1	INDEL	498930	26538	23229	0.949496	0.95552	0.952499	49767
	NIST V4.2.1	SNP	3337970	27157	8736	0.99193	0.99739	0.994652	35893
10x	NIST V4.2.1	INDEL	461931	63537	48340	0.879085	0.905283	0.891992	111877
	NIST V4.2.1	SNP	3270017	95110	32828	0.971737	0.99006	0.980813	127938
7.5x	NIST V4.2.1	INDEL	421796	103672	72507	0.802705	0.853336	0.827247	176179
	NIST V4.2.1	SNP	3159679	205448	80580	0.938948	0.975131	0.956697	286028
5x	NIST V4.2.1	INDEL	346059	179409	107340	0.658573	0.763277	0.70707	286749
	NIST V4.2.1	SNP	2864422	500705	205232	0.851208	0.93314	0.890293	705937
DV PB 30x
Depth	Truth	Type	TP	FN	FP	Recall	Precision	F1	Total Error
30x	NIST V4.2.1	INDEL	521165	4303	3643	0.991811	0.993034	0.992422	7946
	NIST V4.2.1	SNP	3362219	2908	2256	0.999136	0.99933	0.999233	5164
Dragen v4.2 35x
Depth	Truth	Type	TP	FN	FP	Recall	Precision	F1	Total Error
35x	NIST V4.2.1	INDEL	524126	1341	705	0.997448	0.998657	0.998052	2046
	NIST V4.2.1	SNP	3357860	7266	1848	0.997841	0.99945	0.998645	9114

## Sheet: S2 SNP Inde Q100 Genome
S2 - SNP/Indel Q100 Truth Genome-wide
SNP - Total Errors	5x	7.5x	10x	15x	20x	30x		Indel - Total Errors	5x	7.5x	10x	15x	20x	30x
DS-Hybrid PB + ILMN	37270	30908	27666	24514	23698	23023		DS-Hybrid PB + ILMN	47550	42438	39122	34557	31723	29279
DS-LR PB only	815148	903128	181389	73730	46346	33444		DS-LR PB only	626803	499175	322123	193330	133641	83452
DV PB 30x						39732		DV PB 30x						93219
Dragen v4.2 35x						40729		Dragen v4.2 35x						59823
Extended Accuracy Figures
DS-Hybrid PB + ILMN
Long Read Depth	Truth	Type	TP	FN	FP	Recall	Precision	F1	Total Error
30x	Q100	INDEL	845882	19240	10039	0.97776	0.988652	0.983176	29279
	Q100	SNP	3636426	15133	7890	0.995856	0.997819	0.996837	23023
20x	Q100	INDEL	844156	20587	11136	0.976193	0.987399	0.981764	31723
	Q100	SNP	3633349	15774	7924	0.995677	0.997808	0.996742	23698
15x	Q100	INDEL	843035	22261	12296	0.974274	0.986085	0.980144	34557
	Q100	SNP	3636029	16316	8198	0.995533	0.997734	0.996632	24514
10x	Q100	INDEL	839491	25017	14105	0.971062	0.983999	0.977488	39122
	Q100	SNP	3630523	19094	8572	0.994768	0.997627	0.996196	27666
7.5x	Q100	INDEL	838344	27107	15331	0.968679	0.982603	0.975591	42438
	Q100	SNP	3631684	21270	9638	0.994177	0.997334	0.995753	30908
5x	Q100	INDEL	834744	30698	16852	0.964529	0.980823	0.972608	47550
	Q100	SNP	3625541	27316	9954	0.992522	0.997242	0.994877	37270
DS-LR PB only
Long Read Depth	Truth	Type	TP	FN	FP	Recall	Precision	F1	Total Error
30x	Q100	INDEL	819810	45695	37757	0.947204	0.957207	0.952179	83452
	Q100	SNP	3633745	19298	14146	0.994717	0.996094	0.995405	33444
20x	Q100	INDEL	792008	73512	60129	0.915066	0.931328	0.923125	133641
	Q100	SNP	3623792	29285	17061	0.991983	0.995282	0.99363	46346
15x	Q100	INDEL	758804	106713	86617	0.876706	0.900179	0.888287	193330
	Q100	SNP	3603245	49840	23890	0.986357	0.993371	0.989851	73730
10x	Q100	INDEL	686400	179124	142999	0.793046	0.831512	0.811823	322123
	Q100	SNP	3521976	131118	50271	0.964108	0.985845	0.974855	181389
7.5x	Q100	INDEL	505024	360532	138643	0.583468	0.789025	0.670853	499175
	Q100	SNP	2831399	821758	81370	0.775055	0.971923	0.862397	903128
5x	Q100	INDEL	499805	365757	261046	0.577434	0.662313	0.616968	626803
	Q100	SNP	3069727	583454	231694	0.840289	0.929529	0.882659	815148
DV PB 30x
Depth	Truth	Type	TP	FN	FP	Recall	Precision	F1	Total Error
30x	Q100	INDEL	805323	60249	32970	0.930394	0.960738	0.945323	93219
	Q100	SNP	3631051	22095	17637	0.993952	0.995172	0.994561	39732
Dragen v4.2 35x
Depth	Truth	Type	TP	FN	FP	Recall	Precision	F1	Total Error
35x	Q100	INDEL	828175	33458	26365	0.961169	0.969996	0.965562	59823
	Q100	SNP	3621277	27075	13654	0.992579	0.996217	0.994395	40729

## Sheet: S3 SNP Indel Q100 TRHP
S3 - SNP/Indel Q100 TRHP (Tandem Repeat and HomoPolymers) Subregions
								Q100 TRHP - Total Errors
SNP - Total Errors	5x	7.5x	10x	15x	20x	30x		Indel - Total Errors	5x	7.5x	10x	15x	20x	30x
DS-Hybrid PB + ILMN	13728	11826	10688	9415	9085	8738		DS-Hybrid PB + ILMN	45726	40864	37735	33278	30488	28086
DS-LR PB only	119316	119783	49422	30324	23017	17690		DS-LR PB only	524568	432500	295573	185283	129939	81549
DV PB 30x						24718		DV PB 30x						91289
Dragen v4.2 35x						20007		Dragen v4.2 35x						58160
Extended Accuracy Figures
DS-Hybrid PB + ILMN
Long Read Depth	Truth	Type	TRUTH.TP	TRUTH.FN	QUERY.FP	METRIC.Recall	METRIC.Precision	METRIC.F1_Score	Total Errors
30x	TRHP	INDEL	637114	18389	9697	0.971947	0.985501	0.978677	28086
	TRHP	SNP	314108	6814	1924	0.978767	0.993524	0.98609	8738
20x	TRHP	INDEL	635533	19709	10779	0.969921	0.983864	0.976843	30488
	TRHP	SNP	313777	7014	2071	0.978135	0.993026	0.985524	9085
15x	TRHP	INDEL	634265	21357	11921	0.967425	0.982148	0.974731	33278
	TRHP	SNP	313723	7284	2131	0.977309	0.992823	0.985005	9415
10x	TRHP	INDEL	630988	23999	13736	0.96336	0.979372	0.9713	37735
	TRHP	SNP	312656	8093	2595	0.974768	0.991244	0.982937	10688
7.5x	TRHP	INDEL	629794	25964	14900	0.960406	0.977613	0.968933	40864
	TRHP	SNP	312092	9027	2799	0.971889	0.990548	0.98113	11826
5x	TRHP	INDEL	626433	29327	16399	0.955278	0.975277	0.965174	45726
	TRHP	SNP	310679	10471	3257	0.967395	0.988972	0.978065	13728
DS-LR PB only
Long Read Depth	Truth	Type	TRUTH.TP	TRUTH.FN	QUERY.FP	METRIC.Recall	METRIC.Precision	METRIC.F1_Score	Total Errors
30x	TRHP	INDEL	610983	44828	36721	0.931645	0.944843	0.938198	81549
	TRHP	SNP	309708	11498	6192	0.964204	0.979186	0.971637	17690
20x	TRHP	INDEL	584191	71634	58305	0.890773	0.911566	0.901049	129939
	TRHP	SNP	306030	15211	7806	0.952649	0.973673	0.963047	23017
15x	TRHP	INDEL	553452	102370	82913	0.843906	0.872852	0.858135	185283
	TRHP	SNP	300752	20496	9828	0.936199	0.966615	0.951164	30324
10x	TRHP	INDEL	490663	165165	130408	0.748158	0.794377	0.770575	295573
	TRHP	SNP	286000	35253	14169	0.890264	0.950519	0.919405	49422
7.5x	TRHP	INDEL	352738	303122	129378	0.537825	0.736495	0.621673	432500
	TRHP	SNP	216995	104323	15460	0.675328	0.930653	0.782694	119783
5x	TRHP	INDEL	346769	309097	215471	0.528719	0.62195	0.571558	524568
	TRHP	SNP	233042	88299	31017	0.725217	0.87862	0.794582	119316
DV PB 30x
Depth	Truth	Type	TP	FN	FP	Recall	Precision	F1	Total Error
30x	TRHP	INDEL	596761	59124	32165	0.909856	0.948988	0.92901	91289
	TRHP	SNP	306242	15090	9628	0.953039	0.96969	0.961293	24718
Dragen v4.2 35x
Depth	Truth	Type	TP	FN	FP	Recall	Precision	F1	Total Error
35x	TRHP	INDEL	619575	32402	25758	0.950302	0.961138	0.955689	58160
	TRHP	SNP	304508	12275	7732	0.961251	0.973719	0.967445	20007

## Sheet: S4 SNP Indel CMRG
S4 - SNP/Indel CMRG (Challenging Medically Relavant Genes)
SNP - Total Errors	5x	7.5x	10x	15x	20x	30x		Indel - Total Errors	5x	7.5x	10x	15x	20x	30x
DS-Hybrid PB + ILMN	434	353	355	285	262	222		DS-Hybrid PB + ILMN	215	158	167	127	135	109
DS-LR PB only	11683	3243	1716	925	568	312		DS-LR PB only	3076	1944	1444	855	527	285
DV PB 30x						407		DV PB 30x						264
Dragen v4.2 35x						380		Dragen v4.2 35x						184
Extended Accuracy Figures
DS-Hybrid PB + ILMN
Long Read Depth	Truth	Type	TP	FN	FP	Recall	Precision	F1	Total Error
30x	CMRG	INDEL	3554	73	36	0.979873	0.990397	0.985107	109
	CMRG	SNP	17530	69	153	0.996079	0.991265	0.993666	222
20x	CMRG	INDEL	3543	84	51	0.97684	0.9864	0.981597	135
	CMRG	SNP	17520	79	183	0.995511	0.989565	0.992529	262
15x	CMRG	INDEL	3541	86	41	0.976289	0.98904	0.982623	127
	CMRG	SNP	17514	85	200	0.99517	0.9886	0.991874	285
10x	CMRG	INDEL	3513	114	53	0.968569	0.985753	0.977085	167
	CMRG	SNP	17459	140	215	0.992045	0.987725	0.98988	355
7.5x	CMRG	INDEL	3520	107	51	0.970499	0.986298	0.978335	158
	CMRG	SNP	17473	126	227	0.992841	0.987053	0.989938	353
5x	CMRG	INDEL	3484	143	72	0.960573	0.980556	0.970462	215
	CMRG	SNP	17385	214	220	0.98784	0.987393	0.987616	434
DS-LR PB only
Long Read Depth	Truth	Type	TP	FN	FP	Recall	Precision	F1	Total Error
30x	CMRG	INDEL	3483	144	141	0.960298	0.96255	0.961422	285
	CMRG	SNP	17478	121	191	0.993125	0.989096	0.991106	312
20x	CMRG	INDEL	3341	286	241	0.921147	0.93511	0.928076	527
	CMRG	SNP	17324	275	293	0.984374	0.983232	0.983803	568
15x	CMRG	|INDEL	3131	496	359	0.863248	0.900692	0.881572	855
	CMRG	SNP	17069	530	395	0.969885	0.977191	0.973524	925
10x	CMRG	INDEL	2770	857	587	0.763717	0.830445	0.795684	1444
	CMRG	SNP	16456	1143	573	0.935053	0.966131	0.950338	1716
7.5x	CMRG	INDEL	2393	1234	710	0.659774	0.77701	0.713609	1944
	CMRG	SNP	15334	2265	978	0.8713	0.939685	0.904201	3243
5x	CMRG	INDEL	893	2734	342	0.246209	0.72943	0.368153	3076
	CMRG	SNP	6519	11080	603	0.370419	0.914818	0.52732	11683
DV PB 30x
Depth	Truth	Type	TP	FN	FP	Recall	Precision	F1	Total Error
30x	CMRG	INDEL	3484	145	119	0.960044	0.967045	0.963532	264
	CMRG	SNP	17506	97	310	0.99449	0.982644	0.988531	407
Dragen v4.2 35x
Depth	Truth	Type	TP	FN	FP	Recall	Precision	F1	Total Error
35x	CMRG	INDEL	3483	137	47	0.962155	0.987183	0.974508	184
	CMRG	SNP	17318	264	116	0.984985	0.993292	0.989121	380

## Sheet: S5 SNP Indel HG234 
S5 - SNP/Indel NIST Truth Genome-wide, HG002/3/4
DNAscope Hybrid 10X PB	FN - SNP	FP - SNP	FN - INDEL	FP - INDEL
HG002	5016	1451	1029	498
HG003	3969	1522	868	538
HG004	3531	915	884	387
DeepVariant 30x PB	FN - SNP	FP - SNP	FN - INDEL	FP - INDEL
HG002	2908	2256	4303	3643
HG003	2617	2395	5802	5578
HG004	2415	1965	6000	5502
DRAGEN4.2 35x ILMN	FN - SNP	FP - SNP	FN - INDEL	FP - INDEL
HG002	7266	1837	1344	716
HG003	6765	2114	1188	761
HG004	7822	2488	1296	806

## Sheet: S6 SV Q100
S6 - SV Q100 Truth Genome-wide
Datasets	Pipeline	TP	FN	FP	Precision	Recall	F1
30x PB + 35x ILMN	DNAscope Hybrid/LongRead	17807	737	14	0.9907	0.9523	0.9711
20x PB + 35x ILMN	DNAscope Hybrid/LongRead	17639	875	13	0.9908	0.945	0.9674
15x PB + 35x ILMN	DNAscope Hybrid/LongRead	17417	1068	14	0.99	0.934	0.9612
10x PB + 35x ILMN	DNAscope Hybrid/LongRead	16517	1875	10	0.9895	0.89	0.9371
7.5x PB + 35x ILMN	DNAscope Hybrid/LongRead	15428	2824	9	0.9878	0.8369	0.9061
5x PB + 35x ILMN	DNAscope Hybrid/LongRead	13111	4954	5	0.9859	0.7185	0.8313
30x PB	Pbsv	20396	319	18	0.974	0.9602	0.967
20x PB	Pbsv	20279	481	15	0.9749	0.9535	0.9641
15x PB	Pbsv	19862	830	11	0.9738	0.9362	0.9546
10x PB	Pbsv	18397	2189	11	0.9758	0.8747	0.9225
7.5x PB	Pbsv	16333	3985	10	0.9749	0.7879	0.8715
5x PB	Pbsv	12249	7496	5	0.975	0.6108	0.7511
35x ILMN	Dragen v4.2	9041	8716	5	0.9724	0.502	0.6622

## Sheet: S7 SV CMRG
S7 - SV CMRG Subregions
Datasets	Pipeline	TP	FN	FP	Precision	Recall	F1
30x PB + 35x ILMN	DNAscope Hybrid/LongRead	195	3	5	0.975	0.9848	0.9799
20x PB + 35x ILMN	DNAscope Hybrid/LongRead	191	7	4	0.9795	0.9646	0.972
15x PB + 35x ILMN	DNAscope Hybrid/LongRead	186	11	5	0.9688	0.9394	0.9538
10x PB + 35x ILMN	DNAscope Hybrid/LongRead	173	24	4	0.9719	0.8737	0.9202
7.5x PB + 35x ILMN	DNAscope Hybrid/LongRead	145	49	4	0.9477	0.7323	0.8262
5x PB + 35x ILMN	DNAscope Hybrid/LongRead	116	77	2	0.9431	0.5859	0.7227
30x PB	Pbsv	185	3	12	0.8981	0.9391	0.9181
20x PB	Pbsv	180	6	11	0.8867	0.9091	0.8978
15x PB	Pbsv	167	15	10	0.8743	0.852	0.863
10x PB	Pbsv	145	37	11	0.848	0.736	0.788
7.5x PB	Pbsv	107	76	11	0.8106	0.5431	0.6505
5x PB	Pbsv	73	116	5	0.8588	0.3724	0.5196
35x ILMN	Dragen v4.2	89	97	4	0.8558	0.4518	0.5914

## Sheet: S8 CNV
S8 - CNV HG002
Gain F1 Score				Loss F1 Score
Size Range	CNVscope	CNVnator		Size Range	CNVscope	CNVnator
1k-2k	0.275862	0		1k-2k	0.512656	0.13248
2k-3k	0.242424	0		2k-3k	0.949495	0.387867
3k-5k	0.4	0		3k-5k	0.980105	0.60733
5k-10k	0.759894	0		5k-10k	0.994034	0.669767
10k-50k	0.888158	0.415051		10k-50k	0.961971	0.790698
>50k	0.84878	0.521739		>50k	0.836837	0.615836

## Sheet: S9  Variants in CMRG
S9 - clinical variants in CMRG
SYMBOL	In_Hybrid	In_PB	In_ILMN	Location	Allele	Consequence
CCDST	1	0	1	1:152314865-152314866	-	non_coding_transcript_exon_variant
FCGR2B	1	1	0	1:161674517-161674517	T	non_coding_transcript_exon_variant
FCGR2B	1	1	0	1:161674618-161674618	C	non_coding_transcript_exon_variant
FCGR2B	1	1	0	1:161674632-161674632	C	non_coding_transcript_exon_variant
RHCE	1	1	0	1:25408711-25408717	Complex	missense_variant
RHCE	1	1	0	1:25408840-25408840	T	missense_variant
RHCE	1	1	0	1:25408868-25408868	A	splice_region_variant,synonymous_variant
SNTG2	1	0	1	2:1161389-1161390	-	3_prime_UTR_variant,NMD_transcript_variant
SNTG2	1	0	1	2:1161391-1161392	-	3_prime_UTR_variant,NMD_transcript_variant
PXDN	1	0	0	2:1636689-1636691	-	non_coding_transcript_exon_variant
HRG-AS1	1	1	0	3:186718315-186718315	C	non_coding_transcript_exon_variant
HRG-AS1	1	0	0	3:186718321-186718322	-	non_coding_transcript_exon_variant
HRG-AS1	1	1	0	3:186718322-186718324	Complex	non_coding_transcript_exon_variant
HRG-AS1	1	0	0	3:186718327-186718327	T	non_coding_transcript_exon_variant
HRG-AS1	1	1	0	3:186718331-186718333	Complex	non_coding_transcript_exon_variant
RNF212	1	1	0	4:1096559-1096559	G	non_coding_transcript_exon_variant
GAK	1	1	0	4:887208-887241	-	non_coding_transcript_exon_variant
GAK	1	0	0	4:887269-887269	CA	non_coding_transcript_exon_variant
GAK	1	0	0	4:887298-887333	-	non_coding_transcript_exon_variant
MARVELD2	1	0	1	5:69442826-69442826	T	3_prime_UTR_variant
SMN1	1	1	0	5:70942546-70942546	G	synonymous_variant
SMN1	1	1	0	5:70953275-70953275	C	non_coding_transcript_exon_variant
GTF2I	1	1	0	7:74743664-74743664	G	non_coding_transcript_exon_variant
GTF2I	1	1	0	7:74743694-74743694	T	non_coding_transcript_exon_variant
GTF2I	1	1	0	7:74753919-74753919	G	non_coding_transcript_exon_variant
GTF2I	1	1	0	7:74755073-74755073	G	non_coding_transcript_exon_variant
GTF2I	1	1	0	7:74756463-74756463	G	non_coding_transcript_exon_variant
GTF2I	1	1	0	7:74759825-74759825	G	3_prime_UTR_variant
NCF1	1	1	0	7:74780198-74780198	C	missense_variant
GTF2IRD2	1	1	0	7:74820592-74820592	A	non_coding_transcript_exon_variant
GTF2IRD2	1	1	0	7:74821163-74821163	T	non_coding_transcript_exon_variant
MUC5B	1	1	0	11:1245466-1245466	C	synonymous_variant
MUC5B	1	1	0	11:1245486-1245486	C	missense_variant
HBG1	1	0	0	11:5248352-5248353	-	3_prime_UTR_variant
PPIP5K1	1	1	0	15:43571460-43571460	G	synonymous_variant
PPIP5K1	1	1	0	15:43576398-43576398	T	synonymous_variant
SSTR5	1	0	1	16:1079872-1079872	T	missense_variant
HBZP1	1	1	0	16:163140-163140	G	non_coding_transcript_exon_variant
HBZP1	1	1	0	16:163143-163143	A	non_coding_transcript_exon_variant
GCSH	1	0	0	16:81083178-81083180	-	3_prime_UTR_variant
MC1R	1	0	0	16:89914365-89914378	Complex	non_coding_transcript_exon_variant
MC1R	1	1	0	16:89914578-89914584	-	non_coding_transcript_exon_variant
MC1R	1	1	0	16:89914647-89914683	-	non_coding_transcript_exon_variant
MC1R	1	1	0	16:89914706-89914706	T	non_coding_transcript_exon_variant
MC1R	1	1	0	16:89914755-89914789	-	non_coding_transcript_exon_variant
CEROX1	1	0	1	16:977989-977989	AT	non_coding_transcript_exon_variant
CYP4F3	1	0	1	19:15662270-15662271	-	3_prime_UTR_variant
CYP4F3	1	0	1	19:15662272-15662272	A	3_prime_UTR_variant
CYP2G1P	1	0	1	19:40893268-40893272	-	non_coding_transcript_exon_variant
CYP2G1P	1	0	1	19:40893300-40893300	C	non_coding_transcript_exon_variant
CYP2G1P	1	0	1	19:40893304-40893320	-	non_coding_transcript_exon_variant
SIGLEC16	1	1	0	19:49969964-49969964	C	missense_variant
SIGLEC16	1	1	0	19:49970022-49970022	C	missense_variant
SIGLEC16	1	1	0	19:49970165-49970172	Complex	frameshift_variant
SIGLEC16	1	0	0	19:49970173-49970173	GCG	inframe_insertion
SIGLEC16	1	1	0	19:49970175-49970176	Complex	frameshift_variant
SIGLEC16	1	1	0	19:49970191-49970191	C	missense_variant,splice_region_variant
SIGLEC16	1	1	0	19:49971858-49971858	G	stop_lost
SIGLEC16	1	1	0	19:49971877-49971877	C	missense_variant
SIGLEC16	1	1	0	19:49971902-49971902	C	missense_variant
SIGLEC16	1	1	0	19:49971958-49971958	A	missense_variant
SIGLEC16	1	1	0	19:49971992-49972014	Complex	missense_variant
SIGLEC16	1	1	0	19:49972054-49972054	A	missense_variant
NLRP2	1	0	1	19:54993739-54993739	A	non_coding_transcript_exon_variant

## Sheet: S10 Runtime
S10 - Runtime Benchmark
Pipeline	Dataset	Alignment (min)	Preprocessing (min)	Variant Calling (min)	Total Runtime (min)	Core-hours	On-demand ($)​	Compute Hardware
DNAscope Hybrid	PB 10x + ILMN 35x	18.81	1.98	65.04	85.83	171.66	5.15	Azure Standard HB120rs v3 (120 vcpus, 456 GiB memory, 512GB premium SSD);
DNAscope LongRead	PB 30x	11.49	0	29.75	41.24	82.48	2.47	Azure Standard HB120rs v3 (120 vcpus, 456 GiB memory, 512GB premium SSD);
DNAscope (short reads)	ILMN 35x	9.74	1.39	7.78	18.92	37.84	1.14	Azure Standard HB120rs v3 (120 vcpus, 456 GiB memory, 512GB premium SSD);
Mimimap2 + DeepVariant + Pbsv​	PB 30x​	51	0	198	249	399	20.4595	c7a.24xlarge (96 threads and 192GB memory), with a gp3 EBS disk with 700GB of storage, 5000 IOPS and 500 MB/s throughput.
BWA2 + DeepVariant + CNVnator​	ILMN 35x	59	0	85	145	232	11.9142	c7a.24xlarge (96 threads and 192GB memory), with a gp3 EBS disk with 700GB of storage, 5000 IOPS and 500 MB/s throughput.

[truncated: 1 more sheets: S11 Acronyms List]
